# Supplementary material for: Exploring wearable sensors as an alternative to marker-based motion capture in the pitching delivery
Source: PeerJ. 2019 Jan 24;7:e6365. doi: 10.7717/peerj.6365 (PMC6348088; doi:10.7717/peerj.6365)
Supplement: Supplemental Information 1 — C3D files for all pitches evaluated in the study, anonymized. [file peerj-07-6365-s001.zip]

Archive with 105 entries (104 files):
- Submitted Data/
- Submitted Data/motusathlete1 curve 1 679.c3d
- Submitted Data/motusathlete1 curve 2 698.c3d
- Submitted Data/motusathlete1 curve 3 698.c3d
- Submitted Data/motusathlete1 curve 4 699.c3d
- Submitted Data/motusathlete1 curve 6 693.c3d
- Submitted Data/motusathlete1 fastball 1 846.c3d
- Submitted Data/motusathlete1 fastball 2 835.c3d
- Submitted Data/motusathlete1 fastball 4 826.c3d
- Submitted Data/motusathlete1 fastball 5 827.c3d
- Submitted Data/motusathlete1 fastball 6 844.c3d
- Submitted Data/motusathlete1 model.c3d
- Submitted Data/motusathlete10 cb 1 667.c3d
- Submitted Data/motusathlete10 cb 2 679.c3d
- Submitted Data/motusathlete10 cb 3 675.c3d
- Submitted Data/motusathlete10 cb 4 639.c3d
- Submitted Data/motusathlete10 cb 5 681.c3d
- Submitted Data/motusathlete10 fb 2 798.c3d
- Submitted Data/motusathlete10 fb 3 801.c3d
- Submitted Data/motusathlete10 fb 4 814.c3d
- Submitted Data/motusathlete10 fb 5 813.c3d
- Submitted Data/motusathlete10 fb 6 827.c3d
- Submitted Data/motusathlete10 model.c3d
- Submitted Data/motusathlete2 fastball 1 841.c3d
- Submitted Data/motusathlete2 fastball 2 839.c3d
- Submitted Data/motusathlete2 fastball 3 839.c3d
- Submitted Data/motusathlete2 fastball 5 832.c3d
- Submitted Data/motusathlete2 fastball 7 827.c3d
- Submitted Data/motusathlete2 model.c3d
- Submitted Data/motusathlete2 slider 1 761.c3d
- Submitted Data/motusathlete2 slider 2 753.c3d
- Submitted Data/motusathlete2 slider 3 752.c3d
- Submitted Data/motusathlete2 slider 6 737.c3d
- Submitted Data/motusathlete2 slider 7 753.c3d
- Submitted Data/motusathlete3 cb 1 711.c3d
- Submitted Data/motusathlete3 cb 2 714.c3d
- Submitted Data/motusathlete3 cb 3 698.c3d
- Submitted Data/motusathlete3 cb 4 69.c3d
- Submitted Data/motusathlete3 cb 5 698.c3d
- Submitted Data/motusathlete3 fb 1 807.c3d
- Submitted Data/motusathlete3 fb 2 816.c3d
- Submitted Data/motusathlete3 fb 4 81.c3d
- Submitted Data/motusathlete3 fb 5 812.c3d
- Submitted Data/motusathlete3 fb 6 812.c3d
- Submitted Data/motusathlete3 model.c3d
- Submitted Data/motusathlete4 cb 1 67.7.c3d
- Submitted Data/motusathlete4 cb 2 66.6.c3d
- Submitted Data/motusathlete4 cb 4 66.4.c3d
- Submitted Data/motusathlete4 cb 5 67.8.c3d
- Submitted Data/motusathlete4 cb 6 67.1.c3d
- Submitted Data/motusathlete4 fb 1 85.c3d
- Submitted Data/motusathlete4 fb 2 86.6.c3d
- Submitted Data/motusathlete4 fb 4 86.6.c3d
- Submitted Data/motusathlete4 fb 5 86.4.c3d
- Submitted Data/motusathlete4 fb 6 87.7.c3d
- Submitted Data/motusathlete4 model.c3d
- Submitted Data/motusathlete5 fb 10 915.c3d
- Submitted Data/motusathlete5 fb 4 906.c3d
- Submitted Data/motusathlete5 fb 5 876.c3d
- Submitted Data/motusathlete5 fb 6 879.c3d
- Submitted Data/motusathlete5 fb 8 865.c3d
- Submitted Data/motusathlete5 fb 9 907.c3d
- Submitted Data/motusathlete5 MODEL.c3d
- Submitted Data/motusathlete5 sl 1 779.c3d
- Submitted Data/motusathlete5 sl 2 769.c3d
- Submitted Data/motusathlete5 sl 3 749.c3d
- Submitted Data/motusathlete5 sl 4 736.c3d
- Submitted Data/motusathlete5 sl 5 764.c3d
- Submitted Data/motusathlete6 5oz throw 10 84.9.c3d
- Submitted Data/motusathlete6 5oz throw 5 84.3.c3d
- Submitted Data/motusathlete6 5oz throw 6 84.9.c3d
- Submitted Data/motusathlete6 5oz throw 8 85.1.c3d
- Submitted Data/motusathlete6 5oz throw 9 84.4.c3d
- Submitted Data/motusathlete6 model.c3d
- Submitted Data/motusathlete6 slider 1 74.5.c3d
- Submitted Data/motusathlete6 slider 2 73.3.c3d
- Submitted Data/motusathlete6 slider 3 74.4.c3d
- Submitted Data/motusathlete6 slider 4 72.8.c3d
- Submitted Data/motusathlete6 slider 5 73.4.c3d
- Submitted Data/motusathlete7 model.c3d
- Submitted Data/motusathlete7 sl 1 65.9.c3d
- Submitted Data/motusathlete7 sl 2 66.4.c3d
- Submitted Data/motusathlete7 sl 3 64.2.c3d
- Submitted Data/motusathlete7 sl 4 66.c3d
- Submitted Data/motusathlete7 sl 5 66.3.c3d
- Submitted Data/motusathlete8 cb 1 72.8.c3d
- Submitted Data/motusathlete8 cb 2 72.3.c3d
- Submitted Data/motusathlete8 cb 3 73.4.c3d
- Submitted Data/motusathlete8 cb 4 71.1.c3d
- Submitted Data/motusathlete8 cb 5 74.c3d
- Submitted Data/motusathlete8 fb 1.c3d
- Submitted Data/motusathlete8 fb 3 86.6.c3d
- Submitted Data/motusathlete8 fb 4 85.3.c3d
- Submitted Data/motusathlete8 fb 5 84.6.c3d
- Submitted Data/motusathlete8 fb 6 83.3.c3d
- Submitted Data/motusathlete9 fb 1.c3d
- Submitted Data/motusathlete9 fb 1_001.c3d
- Submitted Data/motusathlete9 fb 1_002.c3d
- Submitted Data/motusathlete9 fb 1_003.c3d
- Submitted Data/motusathlete9 fb 1_005.c3d
- Submitted Data/motusathlete9 spinball.c3d
- Submitted Data/motusathlete9 spinball_001.c3d
- Submitted Data/motusathlete9 spinball_002.c3d
- Submitted Data/motusathlete9 spinball_004.c3d
- Submitted Data/motusathlete9 spinball_006.c3d
